# Supplementary material for: A Pragmatic Method to Integrate Data From Preexisting Cohort Studies Using the Clinical Data Interchange Standards Consortium (CDISC) Study Data Tabulation Model: Case Study
Source: JMIR Med Inform. 2023 Dec 21;11:e46725. doi: 10.2196/46725 (PMC10766166; doi:10.2196/46725)
Supplement: Multimedia Appendix 1 [file medinform-v11-e46725-s001.zip]

Archive with 5 entries (5 files):
- CmnLib.dll
- CroOdm2Sdtm.def
- CroOdm2Sdtm.dll
- CroOdm2Sdtm.ini
- CroOStool.exe
