# Supplementary material for: A Pragmatic Method to Integrate Data From Preexisting Cohort Studies Using the Clinical Data Interchange Standards Consortium (CDISC) Study Data Tabulation Model: Case Study
Source: JMIR Med Inform. 2023 Dec 21;11:e46725. doi: 10.2196/46725 (PMC10766166; doi:10.2196/46725)
Supplement: Multimedia Appendix 1 [file medinform-v11-e46725-s001.zip › CroOdm2Sdtm.def]

KEY	VARIABLE	VALUE
QNAM	QNAM	[SUBVARIABLE]
QNAM	QLABEL	[F_LABEL]
QNAM	QVAL	[Value]
--ORRES	--TESTCD	[SUBVARIABLE]
--ORRES	--TEST	[F_LABEL]
--ORRES	--ORRES	[Value]
--ORRES	--ORRESU	[F_NOTE]
--ORRES	VISITNUM	[FormKey]
--DTC	--TESTCD	[SUBVARIABLE]
--DTC	--TEST	[F_LABEL]
--DTC	--ORRESU	[F_NOTE]
--DTC	--DTC	[Value]
--DTC	VISITNUM	[FormKey]
--OCCUR	--TRT	[F_LABEL]
--OCCUR	--OCCUR	[Value]
--OCCURE	--TRT	[F_LABEL]
--OCCURE	--OCCUR	[Value]
--STDTC	--STDTC	[Value]
--ELTM	--ELTM	[Value]
