# Supplementary material for: A Pragmatic Method to Integrate Data From Preexisting Cohort Studies Using the Clinical Data Interchange Standards Consortium (CDISC) Study Data Tabulation Model: Case Study
Source: JMIR Med Inform. 2023 Dec 21;11:e46725. doi: 10.2196/46725 (PMC10766166; doi:10.2196/46725)
Supplement: Multimedia Appendix 1 [file medinform-v11-e46725-s001.zip › CroOdm2Sdtm.ini]

Synonym	Value
j	M
	F
Male	M
Female	F
s¾	U
³	N
L	Y
ó	NA
Yes	Y
No	N
Caucasian	CAUCASIAN
Black	BLACK
Asian	ASIAN
South Asian	SOUTH ASIAN
Other	OTHER
